# Supplementary material for: Global organization of neuronal activity only requires unstructured local connectivity
Source: eLife. 2022 Jan 20;11:e68422. doi: 10.7554/eLife.68422 (PMC8776256; doi:10.7554/eLife.68422)
Supplement: Figure 1—source data 1. [file elife-68422-fig1-data1.zip]

Archive with 17 entries (13 files):
- fig1/
- fig1/environment.yaml
- fig1/salt_and_pepper.py
- fig1/__pycache__/
- fig1/__pycache__/helpers.cpython-38.pyc
- fig1/__pycache__/salt_and_pepper.cpython-38.pyc
- fig1/fig1.py
- fig1/plots/
- fig1/plots/figure1_E2.pdf
- fig1/plots/Binning-of-spike-trains-Symbols.eps
- fig1/plots/fig1_E2.pdf
- fig1/plots/Macaque-Brain-with-Utah-Array-countour-1200px.jpg
- fig1/preprocessed/
- fig1/preprocessed/RScovs_E2.h5
- fig1/preprocessed/consistency_E2.txt
- fig1/README.md
- fig1/helpers.py
