# Supplementary material for: Global organization of neuronal activity only requires unstructured local connectivity
Source: eLife. 2022 Jan 20;11:e68422. doi: 10.7554/eLife.68422 (PMC8776256; doi:10.7554/eLife.68422)
Supplement: Figure 1—source data 1. [file elife-68422-fig1-data1.zip › fig1/environment.yaml]

name: gona
channels:
  - conda-forge
  - defaults
  - anaconda
  - r
dependencies:
  - _libgcc_mutex=0.1=conda_forge
  - _openmp_mutex=4.5=1_llvm
  - autopep8=1.5=py_0
  - backcall=0.1.0=py_0
  - boost=1.72.0=py38h9de70de_0
  - boost-cpp=1.72.0=h8e57a91_0
  - bzip2=1.0.8=h516909a_2
  - ca-certificates=2020.6.20=hecda079_0
  - certifi=2020.6.20=py38h32f6830_0
  - cffi=1.13.2=py38h8022711_0
  - chardet=3.0.4=py38_1003
  - cryptography=2.8=py38h72c5cf5_1
  - cycler=0.10.0=py_2
  - cython=0.29.15=py38he1b5a44_0
  - dbus=1.13.6=he372182_0
  - decorator=4.4.2=py_0
  - docopt=0.6.2=py_1
  - entrypoints=0.3=py38_1000
  - expat=2.2.9=he1b5a44_2
  - flake8=3.7.9=py38_0
  - fontconfig=2.13.1=h86ecdb6_1001
  - freetype=2.10.0=he983fc9_1
  - gettext=0.19.8.1=hc5be6a0_1002
  - glib=2.58.3=py38h6f030ca_1002
  - gsl=2.6=h294904e_0
  - gst-plugins-base=1.14.5=h0935bb2_2
  - gstreamer=1.14.5=h36ae1b5_2
  - h5py=2.10.0=nompi_py38h513d04c_102
  - hdf5=1.10.5=nompi_h3c11f04_1104
  - icu=64.2=he1b5a44_1
  - idna=2.9=py_1
  - ipython=7.13.0=py38h5ca1d4c_0
  - ipython_genutils=0.2.0=py_1
  - jedi=0.16.0=py38_0
  - jpeg=9c=h14c3975_1001
  - kiwisolver=1.1.0=py38hc9558a2_0
  - krb5=1.16.4=h2fd8d38_0
  - ld_impl_linux-64=2.33.1=h53a641e_8
  - libblas=3.8.0=15_openblas
  - libcblas=3.8.0=15_openblas
  - libclang=9.0.1=default_hde54327_0
  - libedit=3.1.20170329=hf8c457e_1001
  - libffi=3.2.1=he1b5a44_1006
  - libgcc-ng=9.2.0=h24d8f2e_2
  - libgfortran-ng=7.3.0=hdf63c60_5
  - libiconv=1.15=h516909a_1005
  - liblapack=3.8.0=15_openblas
  - libllvm9=9.0.1=hc9558a2_0
  - libopenblas=0.3.8=h5ec1e0e_0
  - libpng=1.6.37=hed695b0_0
  - libstdcxx-ng=9.2.0=hdf63c60_2
  - libtool=2.4.6=h14c3975_1002
  - libuuid=2.32.1=h14c3975_1000
  - libxcb=1.13=h14c3975_1002
  - libxkbcommon=0.10.0=he1b5a44_0
  - libxml2=2.9.10=hee79883_0
  - libxslt=1.1.33=h31b3aaa_0
  - llvm-openmp=9.0.1=hc9558a2_2
  - lxml=4.5.0=py38h7ec2d77_0
  - matplotlib=3.1.3=py38_0
  - matplotlib-base=3.1.3=py38h250f245_0
  - mccabe=0.6.1=py_1
  - ncurses=6.1=hf484d3e_1002
  - nspr=4.25=he1b5a44_0
  - nss=3.47=he751ad9_0
  - numpy=1.18.1=py38h95a1406_0
  - openssh=7.9p1=h0fa992c_1
  - openssl=1.1.1g=h516909a_1
  - pandas=1.0.1=py38hb3f55d8_0
  - pandoc=2.9.2=0
  - parso=0.6.1=py_0
  - patsy=0.5.1=py_0
  - pcre=8.44=he1b5a44_0
  - pexpect=4.8.0=py38_0
  - pickleshare=0.7.5=py38_1000
  - pip=20.0.2=py_2
  - prompt_toolkit=3.0.3=py_0
  - pthread-stubs=0.4=h14c3975_1001
  - ptyprocess=0.6.0=py_1001
  - pycodestyle=2.5.0=py_0
  - pycparser=2.19=py_2
  - pyflakes=2.1.1=py_0
  - pygments=2.5.2=py_0
  - pyopenssl=19.1.0=py_1
  - pyparsing=2.4.6=py_0
  - pyqt=5.12.3=py38hcca6a23_1
  - pysocks=1.7.1=py38_0
  - python=3.8.2=h9d8adfe_4_cpython
  - python-dateutil=2.8.1=py_0
  - python_abi=3.8=1_cp38
  - pytz=2019.3=py_0
  - pyyaml=5.3=py38h516909a_0
  - qt=5.12.5=hd8c4c69_1
  - quantities=0.12.4=py_0
  - readline=8.0=hf8c457e_0
  - requests=2.23.0=py38_0
  - scipy=1.4.1=py38h921218d_0
  - setuptools=45.2.0=py38_0
  - six=1.14.0=py38_0
  - sqlite=3.30.1=hcee41ef_0
  - statsmodels=0.11.1=py38h516909a_0
  - svgutils=0.3.1=py_1000
  - tk=8.6.10=hed695b0_0
  - tornado=6.0.3=py38h516909a_4
  - traitlets=4.3.3=py38_0
  - urllib3=1.25.7=py38_0
  - wcwidth=0.1.8=py_0
  - wheel=0.34.2=py_1
  - xorg-libxau=1.0.9=h14c3975_0
  - xorg-libxdmcp=1.1.3=h516909a_0
  - xz=5.2.4=h14c3975_1001
  - yaml=0.2.2=h516909a_1
  - zlib=1.2.11=h516909a_1006
  - pip:
    - future==0.18.2
    - h5py-wrapper==1.1.0
    - pyqt5-sip==4.19.18
    - pyqtwebengine==5.12.1
    - pytest-runner==5.2
