# Supplementary material for: Global organization of neuronal activity only requires unstructured local connectivity
Source: eLife. 2022 Jan 20;11:e68422. doi: 10.7554/eLife.68422 (PMC8776256; doi:10.7554/eLife.68422)
Supplement: Figure 1—source data 1. [file elife-68422-fig1-data1.zip › fig1/preprocessed/consistency_E2.txt]

7.900390625000000000e-01
7.934570312500000000e-01
2.807617187500000000e-02
7.841796875000000000e-01
8.847656250000000000e-01
3.688964843750000000e-01
9.741210937500000000e-01
5.000000000000000000e-01
4.428863525390625000e-03
9.116210937500000000e-01
8.784179687500000000e-01
8.432617187500000000e-01
7.922363281250000000e-02
7.465820312500000000e-01
7.646484375000000000e-01
8.793945312500000000e-01
4.096031188964843750e-04
7.075195312500000000e-01
1.981201171875000000e-01
1.248779296875000000e-01
2.773437500000000000e-01
6.782226562500000000e-01
8.666992187500000000e-03
1.623535156250000000e-02
5.993843078613281250e-04
5.000000000000000000e-01
7.802734375000000000e-01
5.000000000000000000e-01
7.525634765625000000e-02
2.148151397705078125e-04
5.000000000000000000e-01
7.841796875000000000e-01
7.231445312500000000e-01
1.034736633300781250e-03
2.617187500000000000e-01
2.468872070312500000e-02
7.880859375000000000e-01
0.000000000000000000e+00
6.181001663208007812e-05
7.788085937500000000e-01
2.025146484375000000e-01
8.630371093750000000e-02
5.000000000000000000e-01
7.670898437500000000e-01
6.797790527343750000e-03
1.972656250000000000e-01
9.184570312500000000e-01
8.779296875000000000e-01
8.447265625000000000e-01
8.046875000000000000e-01
2.284240722656250000e-02
6.943359375000000000e-01
6.420898437500000000e-01
8.364257812500000000e-01
6.630859375000000000e-01
8.198242187500000000e-01
2.313613891601562500e-03
8.876953125000000000e-01
6.884765625000000000e-01
6.312131881713867188e-05
1.878662109375000000e-01
0.000000000000000000e+00
1.579284667968750000e-03
8.310546875000000000e-01
6.533203125000000000e-01
5.000000000000000000e-01
7.006835937500000000e-01
8.916015625000000000e-01
6.785392761230468750e-04
5.000000000000000000e-01
6.689453125000000000e-02
5.214691162109375000e-03
6.690979003906250000e-03
7.246093750000000000e-01
5.000000000000000000e-01
1.187133789062500000e-01
5.000000000000000000e-01
0.000000000000000000e+00
1.741409301757812500e-03
5.000000000000000000e-01
9.394531250000000000e-01
8.178710937500000000e-01
7.629394531250000000e-02
1.586914062500000000e-01
7.475585937500000000e-01
0.000000000000000000e+00
6.970214843750000000e-02
8.872070312500000000e-01
1.925048828125000000e-01
9.013671875000000000e-01
7.896423339843750000e-03
6.108398437500000000e-01
7.299804687500000000e-01
6.250000000000000000e-01
1.430664062500000000e-01
8.339843750000000000e-01
8.427734375000000000e-01
6.064453125000000000e-01
8.994140625000000000e-01
7.788085937500000000e-01
3.510742187500000000e-01
7.890625000000000000e-01
7.041015625000000000e-01
9.257812500000000000e-01
8.874511718750000000e-02
8.212890625000000000e-01
8.520507812500000000e-01
2.192382812500000000e-01
0.000000000000000000e+00
6.411132812500000000e-01
2.858886718750000000e-01
9.843750000000000000e-01
3.671875000000000000e-01
6.914062500000000000e-01
2.763671875000000000e-01
1.032714843750000000e-01
8.940429687500000000e-01
5.397796630859375000e-03
2.651367187500000000e-01
7.073974609375000000e-02
2.548217773437500000e-03
2.072753906250000000e-01
9.370117187500000000e-01
7.114257812500000000e-01
7.602539062500000000e-01
9.130859375000000000e-01
4.813671112060546875e-04
8.461914062500000000e-01
9.511718750000000000e-01
9.165039062500000000e-01
9.770507812500000000e-01
9.345703125000000000e-01
8.940429687500000000e-01
