# Supplementary material for: Global organization of neuronal activity only requires unstructured local connectivity
Source: eLife. 2022 Jan 20;11:e68422. doi: 10.7554/eLife.68422 (PMC8776256; doi:10.7554/eLife.68422)
Supplement: Figure 1—source data 1. [file elife-68422-fig1-data1.zip › fig1/README.md]

# How to create the figure

In order to plot the figure, you have to install and activate the provided conda
environment and run the python script. You can do this by using the following
commands:

```
conda env create -f environment.yaml
conda activate gona
python fig1.py
```

# About the data

- `preprocessed/RScovs_E2.h5` contains:
	- pairwise covariances shown in panels C and D
	- locations of all recording electrodes on the Utah array
	- consistency threshold used to separate putative excitatory and inhibitory
	neurons
- `preprocessed/consistency_E2.txt` contains sorting consistency values for all
single units, used to separate putative excitatory and inhibitory neurons
