# Supplementary material for: Global organization of neuronal activity only requires unstructured local connectivity
Source: eLife. 2022 Jan 20;11:e68422. doi: 10.7554/eLife.68422 (PMC8776256; doi:10.7554/eLife.68422)
Supplement: Figure 3—source data 1. [file elife-68422-fig3-data1.zip]

Archive with 20 entries (15 files):
- fig3/
- fig3/fig3a.svg
- fig3/environment.yaml
- fig3/__pycache__/
- fig3/__pycache__/utils.cpython-38.pyc
- fig3/fig3bc.yaml
- fig3/utils.py
- fig3/data/
- fig3/data/eigenvalues.npy
- fig3/data/2d2p/
- fig3/data/2d2p/cont_theory/
- fig3/data/2d2p/cont_theory/D1_K_E100_K_I50_N_x201_N_y201_distrexp_g4_lam_E20_lam_I10_r0.99_seed42.h5
- fig3/data/2d2p/cont_theory/D1_K_E100_K_I50_N_x201_N_y201_distrexp_g4_lam_E20_lam_I10_r0.3_seed42.h5
- fig3/data/2d2p/cont_theory/D1_K_E100_K_I50_N_x201_N_y201_distrexp_g4_lam_E20_lam_I10_r0.95_seed42.h5
- fig3/data/2d2p/cont_theory/D1_K_E100_K_I50_N_x201_N_y201_distrexp_g4_lam_E20_lam_I10_r0.8_seed42.h5
- fig3/plot_theory_figs.py
- fig3/fig3.svg
- fig3/create_pairwise_covariances_and_eigenvalues.py
- fig3/README.md
- fig3/theory_figs.yaml
