# Supplementary material for: Global organization of neuronal activity only requires unstructured local connectivity
Source: eLife. 2022 Jan 20;11:e68422. doi: 10.7554/eLife.68422 (PMC8776256; doi:10.7554/eLife.68422)
Supplement: Figure 3—source data 1. [file elife-68422-fig3-data1.zip › fig3/fig3bc.yaml]

D:
- 1
K_E:
- 100
K_I:
- 50
N_x:
- 61
N_y:
- 61
distr:
- exp
ext:
- png
g:
- 4
lam_E:
- 20
lam_I:
- 10
plot_setting:
- simulation
r:
- 0.95
seed:
- 42
setting:
- simulation
system:
- 2d2p
