# Supplementary material for: Global organization of neuronal activity only requires unstructured local connectivity
Source: eLife. 2022 Jan 20;11:e68422. doi: 10.7554/eLife.68422 (PMC8776256; doi:10.7554/eLife.68422)
Supplement: Figure 4—source data 1. [file elife-68422-fig4-data1.zip]

Archive with 9 entries (6 files):
- fig4/
- fig4/fig4.py
- fig4/environment.yaml
- fig4/plots/
- fig4/plots/figure4_E2.pdf
- fig4/preprocessed/
- fig4/preprocessed/RSfits_E2.h5
- fig4/README.md
- fig4/helpers.py
