# Supplementary material for: Global organization of neuronal activity only requires unstructured local connectivity
Source: eLife. 2022 Jan 20;11:e68422. doi: 10.7554/eLife.68422 (PMC8776256; doi:10.7554/eLife.68422)
Supplement: Figure 4—source data 1. [file elife-68422-fig4-data1.zip › fig4/README.md]

# How to create the figure

In order to plot the figure, you have to install and activate the provided conda
environment and run the python script. You can do this by using the following
commands:

```
conda env create -f environment.yaml
conda activate gona
python fig4.py
```

# About the data

The `preprocessed/` directory contains hdf5 files with:
	- list of inter-electrode distances on the Utah array
	- variances of pairwise covariances for each distance, separately for EE,
	EI and II pairs of putative neurons
	- results of the fitting of exponentials to the variance data in two
	variants: with independent slopes for three neuronal populations or with a
	single slope value
	- weights used during fitting
Panels A and B use only the data from file `RSfits_E2.h5`, while the table in
panel C collects the data from all four files.
