# Supplementary material for: Global organization of neuronal activity only requires unstructured local connectivity
Source: eLife. 2022 Jan 20;11:e68422. doi: 10.7554/eLife.68422 (PMC8776256; doi:10.7554/eLife.68422)
Supplement: Figure 5—source data 1. [file elife-68422-fig5-data1.zip]

Archive with 82 entries (71 files):
- fig5/
- fig5/config/
- fig5/config/params_r01_1.yaml
- fig5/config/params_r05_0.yaml
- fig5/config/params_r02_0.yaml
- fig5/config/params_r04_0.yaml
- fig5/config/params_r09_0.yaml
- fig5/config/params_r05_1.yaml
- fig5/config/params_r08_0.yaml
- fig5/config/params_r03_1.yaml
- fig5/config/params_r097_0.yaml
- fig5/config/params_r02_1.yaml
- fig5/config/params_r07_0.yaml
- fig5/config/params_r03_0.yaml
- fig5/config/params_r097_1.yaml
- fig5/config/params_r04_1.yaml
- fig5/config/params_r07_1.yaml
- fig5/config/params_r06_0.yaml
- fig5/config/params_r09_1.yaml
- fig5/config/params_r06_1.yaml
- fig5/config/params_r01_0.yaml
- fig5/config/params_r08_1.yaml
- fig5/environment.yaml
- fig5/__pycache__/
- fig5/__pycache__/utils_simulation.cpython-38.pyc
- fig5/data/
- fig5/data/nest/
- fig5/data/nest/mean_rates_half_2/
- fig5/data/nest/mean_rates_half_2/N2000_T2000000.0_T_initialisation100.0_dt0.1_epsilon0.1_mean_mean_input9.42_np_seed42_np_seed_extra43_p0.1_r0.8_res1.0_sample_seed123_sample_size200_seed41_std_input0.1_std_mean_input1.0_tau1.0_tau_max100.npy
- fig5/data/nest/mean_rates_half_2/N2000_T2000000.0_T_initialisation100.0_dt0.1_epsilon0.1_mean_mean_input9.42_np_seed42_np_seed_extra44_p0.1_r0.8_res1.0_sample_seed123_sample_size200_seed41_std_input0.1_std_mean_input1.0_tau1.0_tau_max100.npy
- fig5/data/nest/cross_cov_half_1/
- fig5/data/nest/cross_cov_half_1/N2000_T2000000.0_T_initialisation100.0_dt0.1_epsilon0.1_mean_mean_input9.42_np_seed42_np_seed_extra43_p0.1_r0.8_res1.0_sample_seed123_sample_size200_seed41_std_input0.1_std_mean_input1.0_tau1.0_tau_max100.npy
- fig5/data/nest/cross_cov_half_1/N2000_T2000000.0_T_initialisation100.0_dt0.1_epsilon0.1_mean_mean_input9.42_np_seed42_np_seed_extra44_p0.1_r0.8_res1.0_sample_seed123_sample_size200_seed41_std_input0.1_std_mean_input1.0_tau1.0_tau_max100.npy
- fig5/data/nest/mean_rates/
- fig5/data/nest/mean_rates/N2000_T2000000.0_T_initialisation100.0_dt0.1_epsilon0.1_mean_mean_input5.947_np_seed42_np_seed_extra43_p0.1_r0.6_res1.0_sample_seed123_sample_size200_seed41_std_input0.1_std_mean_input1.0_tau1.0_tau_max100.npy
- fig5/data/nest/mean_rates/N2000_T2000000.0_T_initialisation100.0_dt0.1_epsilon0.1_mean_mean_input9.42_np_seed42_np_seed_extra43_p0.1_r0.8_res1.0_sample_seed123_sample_size200_seed41_std_input0.1_std_mean_input1.0_tau1.0_tau_max100.npy
- fig5/data/nest/mean_rates/N2000_T2000000.0_T_initialisation100.0_dt0.1_epsilon0.1_mean_mean_input9.42_np_seed42_np_seed_extra44_p0.1_r0.8_res1.0_sample_seed123_sample_size200_seed41_std_input0.1_std_mean_input1.0_tau1.0_tau_max100.npy
- fig5/data/nest/mean_rates/N2000_T2000000.0_T_initialisation100.0_dt0.1_epsilon0.1_mean_mean_input4.694_np_seed42_np_seed_extra43_p0.1_r0.5_res1.0_sample_seed123_sample_size200_seed41_std_input0.1_std_mean_input1.0_tau1.0_tau_max100.npy
- fig5/data/nest/mean_rates/N2000_T2000000.0_T_initialisation100.0_dt0.1_epsilon0.1_mean_mean_input0.848_np_seed42_np_seed_extra44_p0.1_r0.1_res1.0_sample_seed123_sample_size200_seed41_std_input0.1_std_mean_input1.0_tau1.0_tau_max100.npy
- fig5/data/nest/mean_rates/N2000_T2000000.0_T_initialisation100.0_dt0.1_epsilon0.1_mean_mean_input7.461_np_seed42_np_seed_extra43_p0.1_r0.7_res1.0_sample_seed123_sample_size200_seed41_std_input0.1_std_mean_input1.0_tau1.0_tau_max100.npy
- fig5/data/nest/mean_rates/N2000_T2000000.0_T_initialisation100.0_dt0.1_epsilon0.1_mean_mean_input2.627_np_seed42_np_seed_extra44_p0.1_r0.3_res1.0_sample_seed123_sample_size200_seed41_std_input0.1_std_mean_input1.0_tau1.0_tau_max100.npy
- fig5/data/nest/mean_rates/N2000_T2000000.0_T_initialisation100.0_dt0.1_epsilon0.1_mean_mean_input7.461_np_seed42_np_seed_extra44_p0.1_r0.7_res1.0_sample_seed123_sample_size200_seed41_std_input0.1_std_mean_input1.0_tau1.0_tau_max100.npy
- fig5/data/nest/mean_rates/N2000_T2000000.0_T_initialisation100.0_dt0.1_epsilon0.1_mean_mean_input4.694_np_seed42_np_seed_extra44_p0.1_r0.5_res1.0_sample_seed123_sample_size200_seed41_std_input0.1_std_mean_input1.0_tau1.0_tau_max100.npy
- fig5/data/nest/mean_rates/N2000_T2000000.0_T_initialisation100.0_dt0.1_epsilon0.1_mean_mean_input3.607_np_seed42_np_seed_extra43_p0.1_r0.4_res1.0_sample_seed123_sample_size200_seed41_std_input0.1_std_mean_input1.0_tau1.0_tau_max100.npy
- fig5/data/nest/mean_rates/N2000_T2000000.0_T_initialisation100.0_dt0.1_epsilon0.1_mean_mean_input5.947_np_seed42_np_seed_extra44_p0.1_r0.6_res1.0_sample_seed123_sample_size200_seed41_std_input0.1_std_mean_input1.0_tau1.0_tau_max100.npy
- fig5/data/nest/mean_rates/N2000_T2000000.0_T_initialisation100.0_dt0.1_epsilon0.1_mean_mean_input1.717_np_seed42_np_seed_extra43_p0.1_r0.2_res1.0_sample_seed123_sample_size200_seed41_std_input0.1_std_mean_input1.0_tau1.0_tau_max100.npy
- fig5/data/nest/mean_rates/N2000_T2000000.0_T_initialisation100.0_dt0.1_epsilon0.1_mean_mean_input12.237_np_seed42_np_seed_extra44_p0.1_r0.9_res1.0_sample_seed123_sample_size200_seed41_std_input0.1_std_mean_input1.0_tau1.0_tau_max100.npy
- fig5/data/nest/mean_rates/N2000_T2000000.0_T_initialisation100.0_dt0.1_epsilon0.1_mean_mean_input12.237_np_seed42_np_seed_extra43_p0.1_r0.9_res1.0_sample_seed123_sample_size200_seed41_std_input0.1_std_mean_input1.0_tau1.0_tau_max100.npy
- fig5/data/nest/mean_rates/N2000_T2000000.0_T_initialisation100.0_dt0.1_epsilon0.1_mean_mean_input0.848_np_seed42_np_seed_extra43_p0.1_r0.1_res1.0_sample_seed123_sample_size200_seed41_std_input0.1_std_mean_input1.0_tau1.0_tau_max100.npy
- fig5/data/nest/mean_rates/N2000_T2000000.0_T_initialisation100.0_dt0.1_epsilon0.1_mean_mean_input1.717_np_seed42_np_seed_extra44_p0.1_r0.2_res1.0_sample_seed123_sample_size200_seed41_std_input0.1_std_mean_input1.0_tau1.0_tau_max100.npy
- fig5/data/nest/mean_rates/N2000_T2000000.0_T_initialisation100.0_dt0.1_epsilon0.1_mean_mean_input3.607_np_seed42_np_seed_extra44_p0.1_r0.4_res1.0_sample_seed123_sample_size200_seed41_std_input0.1_std_mean_input1.0_tau1.0_tau_max100.npy
- fig5/data/nest/mean_rates/N2000_T2000000.0_T_initialisation100.0_dt0.1_epsilon0.1_mean_mean_input2.627_np_seed42_np_seed_extra43_p0.1_r0.3_res1.0_sample_seed123_sample_size200_seed41_std_input0.1_std_mean_input1.0_tau1.0_tau_max100.npy
- fig5/data/nest/mean_rates_half_1/
- fig5/data/nest/mean_rates_half_1/N2000_T2000000.0_T_initialisation100.0_dt0.1_epsilon0.1_mean_mean_input9.42_np_seed42_np_seed_extra43_p0.1_r0.8_res1.0_sample_seed123_sample_size200_seed41_std_input0.1_std_mean_input1.0_tau1.0_tau_max100.npy
- fig5/data/nest/mean_rates_half_1/N2000_T2000000.0_T_initialisation100.0_dt0.1_epsilon0.1_mean_mean_input9.42_np_seed42_np_seed_extra44_p0.1_r0.8_res1.0_sample_seed123_sample_size200_seed41_std_input0.1_std_mean_input1.0_tau1.0_tau_max100.npy
- fig5/data/nest/cross_cov_output/
- fig5/data/nest/cross_cov_output/N2000_T2000000.0_T_initialisation100.0_dt0.1_epsilon0.1_mean_mean_input5.947_np_seed42_np_seed_extra43_p0.1_r0.6_res1.0_sample_seed123_sample_size200_seed41_std_input0.1_std_mean_input1.0_tau1.0_tau_max100.npy
- fig5/data/nest/cross_cov_output/N2000_T2000000.0_T_initialisation100.0_dt0.1_epsilon0.1_mean_mean_input9.42_np_seed42_np_seed_extra43_p0.1_r0.8_res1.0_sample_seed123_sample_size200_seed41_std_input0.1_std_mean_input1.0_tau1.0_tau_max100.npy
- fig5/data/nest/cross_cov_output/N2000_T2000000.0_T_initialisation100.0_dt0.1_epsilon0.1_mean_mean_input9.42_np_seed42_np_seed_extra44_p0.1_r0.8_res1.0_sample_seed123_sample_size200_seed41_std_input0.1_std_mean_input1.0_tau1.0_tau_max100.npy
- fig5/data/nest/cross_cov_output/N2000_T2000000.0_T_initialisation100.0_dt0.1_epsilon0.1_mean_mean_input4.694_np_seed42_np_seed_extra43_p0.1_r0.5_res1.0_sample_seed123_sample_size200_seed41_std_input0.1_std_mean_input1.0_tau1.0_tau_max100.npy
- fig5/data/nest/cross_cov_output/N2000_T2000000.0_T_initialisation100.0_dt0.1_epsilon0.1_mean_mean_input0.848_np_seed42_np_seed_extra44_p0.1_r0.1_res1.0_sample_seed123_sample_size200_seed41_std_input0.1_std_mean_input1.0_tau1.0_tau_max100.npy
- fig5/data/nest/cross_cov_output/N2000_T2000000.0_T_initialisation100.0_dt0.1_epsilon0.1_mean_mean_input7.461_np_seed42_np_seed_extra43_p0.1_r0.7_res1.0_sample_seed123_sample_size200_seed41_std_input0.1_std_mean_input1.0_tau1.0_tau_max100.npy
- fig5/data/nest/cross_cov_output/N2000_T2000000.0_T_initialisation100.0_dt0.1_epsilon0.1_mean_mean_input2.627_np_seed42_np_seed_extra44_p0.1_r0.3_res1.0_sample_seed123_sample_size200_seed41_std_input0.1_std_mean_input1.0_tau1.0_tau_max100.npy
- fig5/data/nest/cross_cov_output/N2000_T2000000.0_T_initialisation100.0_dt0.1_epsilon0.1_mean_mean_input7.461_np_seed42_np_seed_extra44_p0.1_r0.7_res1.0_sample_seed123_sample_size200_seed41_std_input0.1_std_mean_input1.0_tau1.0_tau_max100.npy
- fig5/data/nest/cross_cov_output/N2000_T2000000.0_T_initialisation100.0_dt0.1_epsilon0.1_mean_mean_input4.694_np_seed42_np_seed_extra44_p0.1_r0.5_res1.0_sample_seed123_sample_size200_seed41_std_input0.1_std_mean_input1.0_tau1.0_tau_max100.npy
- fig5/data/nest/cross_cov_output/N2000_T2000000.0_T_initialisation100.0_dt0.1_epsilon0.1_mean_mean_input3.607_np_seed42_np_seed_extra43_p0.1_r0.4_res1.0_sample_seed123_sample_size200_seed41_std_input0.1_std_mean_input1.0_tau1.0_tau_max100.npy
- fig5/data/nest/cross_cov_output/N2000_T2000000.0_T_initialisation100.0_dt0.1_epsilon0.1_mean_mean_input5.947_np_seed42_np_seed_extra44_p0.1_r0.6_res1.0_sample_seed123_sample_size200_seed41_std_input0.1_std_mean_input1.0_tau1.0_tau_max100.npy
- fig5/data/nest/cross_cov_output/N2000_T2000000.0_T_initialisation100.0_dt0.1_epsilon0.1_mean_mean_input1.717_np_seed42_np_seed_extra43_p0.1_r0.2_res1.0_sample_seed123_sample_size200_seed41_std_input0.1_std_mean_input1.0_tau1.0_tau_max100.npy
- fig5/data/nest/cross_cov_output/N2000_T2000000.0_T_initialisation100.0_dt0.1_epsilon0.1_mean_mean_input12.237_np_seed42_np_seed_extra44_p0.1_r0.9_res1.0_sample_seed123_sample_size200_seed41_std_input0.1_std_mean_input1.0_tau1.0_tau_max100.npy
- fig5/data/nest/cross_cov_output/N2000_T2000000.0_T_initialisation100.0_dt0.1_epsilon0.1_mean_mean_input12.237_np_seed42_np_seed_extra43_p0.1_r0.9_res1.0_sample_seed123_sample_size200_seed41_std_input0.1_std_mean_input1.0_tau1.0_tau_max100.npy
- fig5/data/nest/cross_cov_output/N2000_T2000000.0_T_initialisation100.0_dt0.1_epsilon0.1_mean_mean_input0.848_np_seed42_np_seed_extra43_p0.1_r0.1_res1.0_sample_seed123_sample_size200_seed41_std_input0.1_std_mean_input1.0_tau1.0_tau_max100.npy
- fig5/data/nest/cross_cov_output/N2000_T2000000.0_T_initialisation100.0_dt0.1_epsilon0.1_mean_mean_input1.717_np_seed42_np_seed_extra44_p0.1_r0.2_res1.0_sample_seed123_sample_size200_seed41_std_input0.1_std_mean_input1.0_tau1.0_tau_max100.npy
- fig5/data/nest/cross_cov_output/N2000_T2000000.0_T_initialisation100.0_dt0.1_epsilon0.1_mean_mean_input3.607_np_seed42_np_seed_extra44_p0.1_r0.4_res1.0_sample_seed123_sample_size200_seed41_std_input0.1_std_mean_input1.0_tau1.0_tau_max100.npy
- fig5/data/nest/cross_cov_output/N2000_T2000000.0_T_initialisation100.0_dt0.1_epsilon0.1_mean_mean_input2.627_np_seed42_np_seed_extra43_p0.1_r0.3_res1.0_sample_seed123_sample_size200_seed41_std_input0.1_std_mean_input1.0_tau1.0_tau_max100.npy
- fig5/data/nest/cross_cov_half_2/
- fig5/data/nest/cross_cov_half_2/N2000_T2000000.0_T_initialisation100.0_dt0.1_epsilon0.1_mean_mean_input9.42_np_seed42_np_seed_extra43_p0.1_r0.8_res1.0_sample_seed123_sample_size200_seed41_std_input0.1_std_mean_input1.0_tau1.0_tau_max100.npy
- fig5/data/nest/cross_cov_half_2/N2000_T2000000.0_T_initialisation100.0_dt0.1_epsilon0.1_mean_mean_input9.42_np_seed42_np_seed_extra44_p0.1_r0.8_res1.0_sample_seed123_sample_size200_seed41_std_input0.1_std_mean_input1.0_tau1.0_tau_max100.npy
- fig5/fig5a.svg
- fig5/fig5.svg
- fig5/README.md
- fig5/plot_simulation_fig.py
- fig5/utils_simulation.py
