# Supplementary material for: Global organization of neuronal activity only requires unstructured local connectivity
Source: eLife. 2022 Jan 20;11:e68422. doi: 10.7554/eLife.68422 (PMC8776256; doi:10.7554/eLife.68422)
Supplement: Figure 5—source data 1. [file elife-68422-fig5-data1.zip › fig5/config/params_r01_1.yaml]

# network parameters
N: 2000
epsilon: 0.1
p: 0.1

mean_mean_input: 0.848
#mean_mean_input: 1.717
#mean_mean_input: 2.627
#mean_mean_input: 3.607
#mean_mean_input: 4.694
#mean_mean_input: 5.947
#mean_mean_input: 7.461
#mean_mean_input: 9.420
#mean_mean_input: 12.237


r: 0.1
#r: 0.2
#r: 0.3
#r: 0.4
#r: 0.5
#r: 0.6
#r: 0.7
#r: 0.8
#r: 0.9

std_input: 0.1
std_mean_input: 1.0
tau: 1.0

# simulation parameters
dt: 0.1
T_initialisation: 100.
T: 2000000.
chunks: 20

# analysis parameters
res: 1.0
tau_max: 100
sample_size: 200

# seeds
seed: 41
np_seed: 42
np_seed_extra: 44
sample_seed: 123
