# Supplementary material for: Global organization of neuronal activity only requires unstructured local connectivity
Source: eLife. 2022 Jan 20;11:e68422. doi: 10.7554/eLife.68422 (PMC8776256; doi:10.7554/eLife.68422)
Supplement: Figure 5—source data 1. [file elife-68422-fig5-data1.zip › fig5/README.md]

# How to create the figure

In order to plot Figure 5 you have to install and activate the provided conda
environment and run the python script. You do this by using the following
commands:

```
conda env create -f environment.yaml
conda activate gona
python plot_simulation_fig.py
```

You can find the code producing the data files in the repository referenced in
the data availability statement.

# About the data

- The data for panel B1 and B2 is calculated inside the plotting script
- Panel C is created with the data in `data/nest/mean_rates_half_1`,
`data/nest/mean_rates_half_2`, `data/nest/cross_cov_half_1`, and
`data/nest/cross_cov_half_2`
- Panel D is created with the data in `data/nest/mean_rates` and
`data/nest/cross_cov_output`
- Panel E1 and E2 are created with the following data in
`data/nest/mean_rates`:
`N2000_T2000000.0_T_initialisation100.0_dt0.1_epsilon0.1_mean_mean_input9.42_np_seed42_np_seed_extra43_p0.1_r0.8_res1.0_sample_seed123_sample_size200_seed41_std_input0.1_std_mean_input1.0_tau1.0_tau_max100.npy` and `N2000_T2000000.0_T_initialisation100.0_dt0.1_epsilon0.1_mean_mean_input9.42_np_seed42_np_seed_extra44_p0.1_r0.8_res1.0_sample_seed123_sample_size200_seed41_std_input0.1_std_mean_input1.0_tau1.0_tau_max100.npy`
- Panel F1 and F2 are created with the following data in
`data/nest/cross_cov_output`:
`N2000_T2000000.0_T_initialisation100.0_dt0.1_epsilon0.1_mean_mean_input9.42_np_seed42_np_seed_extra43_p0.1_r0.8_res1.0_sample_seed123_sample_size200_seed41_std_input0.1_std_mean_input1.0_tau1.0_tau_max100.npy` and `N2000_T2000000.0_T_initialisation100.0_dt0.1_epsilon0.1_mean_mean_input9.42_np_seed42_np_seed_extra44_p0.1_r0.8_res1.0_sample_seed123_sample_size200_seed41_std_input0.1_std_mean_input1.0_tau1.0_tau_max100.npy`
