# Supplementary material for: Global organization of neuronal activity only requires unstructured local connectivity
Source: eLife. 2022 Jan 20;11:e68422. doi: 10.7554/eLife.68422 (PMC8776256; doi:10.7554/eLife.68422)
Supplement: Figure 6—source data 1. [file elife-68422-fig6-data1.zip]

Archive with 14 entries (10 files):
- fig6/
- fig6/environment.yaml
- fig6/salt_and_pepper.py
- fig6/__pycache__/
- fig6/__pycache__/helpers.cpython-38.pyc
- fig6/__pycache__/salt_and_pepper.cpython-38.pyc
- fig6/plots/
- fig6/plots/fig6_i140725-002.pdf
- fig6/preprocessed/
- fig6/preprocessed/R2G_i140725-002.h5
- fig6/preprocessed/R2G_i.h5
- fig6/README.md
- fig6/helpers.py
- fig6/fig6.py
