# Supplementary material for: Global organization of neuronal activity only requires unstructured local connectivity
Source: eLife. 2022 Jan 20;11:e68422. doi: 10.7554/eLife.68422 (PMC8776256; doi:10.7554/eLife.68422)
Supplement: Figure 6—source data 1. [file elife-68422-fig6-data1.zip › fig6/README.md]

# How to create the figure

In order to plot the figure, you have to install and activate the provided conda
environment and run the python script. You can do this by using the following
commands:

```
conda env create -f environment.yaml
conda activate gona
python fig6.py
```

# About the data

`preprocessed/R2G_i140725-002.h5` contains:
	- arrays of rates and pairwise covariances during 4 sub-periods of a reach-to-grasp trial in session i140725-002
	- locations of all recording electrodes on the Utah array
	- indices of single units classified as putative excitatory or inhibitory
`preprocessed/R2G_i.h5` contains:
	- two arrays of correlation coefficients between various subperiods of a
	reach-to-grasp trial, one for average rates and the other for pairwise
	covariances
The session-specific file is used for panels B-D2, and `R2G_i.h5` is shown in
panels E and F.
