# Supplementary material for: Global organization of neuronal activity only requires unstructured local connectivity
Source: eLife. 2022 Jan 20;11:e68422. doi: 10.7554/eLife.68422 (PMC8776256; doi:10.7554/eLife.68422)
Supplement: Figure 6—source data 1. [file elife-68422-fig6-data1.zip › fig6/fig6.py]

# -*- coding: utf-8 -*-
#
# This source file is free software: you can redistribute it and/or modify
# it under the terms of the GNU General Public License as published by
# the Free Software Foundation, either version 3 of the License, or
# (at your option) any later version.
#
# This source file is distributed in the hope that it will be useful,
# but WITHOUT ANY WARRANTY; without even the implied warranty of
# MERCHANTABILITY or FITNESS FOR A PARTICULAR PURPOSE.  See the
# GNU General Public License for more details.
#
# You should have received a copy of the GNU General Public License
# along with this program.  If not, see <http://www.gnu.org/licenses/>.
#
# Date: 2020
#
# Authors: Paulina Dąbrowska (p.dabrowska@fz-juelich.de) [1,2]
#
# Affiliations:
# [1] Institute of Neuroscience and Medicine (INM-6) and Institute for Advanced
#     Simulation (IAS-6) and JARA Institute Brain Structure-Function
#     Relationships (INM-10), Jülich Research Centre, Jülich, Germany
# [2] RWTH Aachen University, Aachen, Germany

"""
Creates fig. 6 of the manuscript.

By modifying the parameters defined in the preamble, the user can alter the
plot appearance and file format, and choose the recording session, for which
a figure shall be generated. Additionally, it is possible to choose:
- the reference putative neuron for panel B
- to show single unit rates rather than pairwise covariances in panel B
- which sub-periods of an R2G trial to compare in panels C1-D2
The meaning of each parameter is detailed in the form of python comments in
the relevant parts of the code.
"""

from __future__ import division, print_function

import numpy as np
import scipy.stats as sst
import h5py_wrapper as h5w
import matplotlib.pyplot as plt
from matplotlib import gridspec
from mpl_toolkits.axes_grid1 import make_axes_locatable
from matplotlib.colors import to_rgba
from copy import copy

import helpers as hel
import salt_and_pepper
from helpers import coldict

# parameters
sessionName = 'i140725-002'  # in the manuscript i140725-002 is presented
formats = ['pdf']  # ['pdf', 'svg', 'eps', 'png'] for saving figures
ifSave = True
fonts = 11  # font sizes
dpi = 300

sap_rates = False  # if False, plot cov as salt-and-pepper values
ref_idx = 70  # reference for salt-and-pepper plots (panel B),
# ^ in the manuscript 70 is used
periods = ['S1', 'S2', 'P1', 'P2']  # names for periods (starting, preparatory)
a, b = 0, 2  # indices of periods to compare
namea, nameb = periods[a], periods[b]

###############################################################################
r2g_path = 'preprocessed/R2G_'

if 'i' in sessionName:
    sessions = ['i140613-001', 'i140617-001',
                'i140627-001', 'i140702-001', 'i140703-001',
                'i140704-001', 'i140721-002', 'i140725-002']
elif 'e' in sessionName:
    sessions = ['e161212-002', 'e161214-001',
                'e161222-002',
                'e170105-002', 'e170106-001']

assert(sessionName in sessions)
Nsess = len(sessions)


# load the preprocessed data
measures = h5w.load(r2g_path + sessionName + '.h5')
# arrays of rates and pairwise covariances in 4 subperiods of an R2G trial
Covs = measures['Covs']  # 4 x N_units x N_units
Rates = measures['Rates']  # 4 x N_units
# physical positions of electrodes on the Utah array per SU
positions = measures['positions']  # N_units x 2
# lists of putative excitatory/inhibitory SUs IDs
eIds = measures['eIds']
iIds = measures['iIds']

measures = h5w.load(r2g_path + sessionName[0] + '.h5')
# arrays of correlation coefficients between various subperiods of an R2G trial
ccCovs = measures['ccCovs']  # N_sessions x 4 x 4
ccRates = measures['ccRates']  # N_sessions x 4 x 4

print('Loaded following files:', r2g_path + sessionName + '.h5',
      r2g_path + sessionName[0] + '.h5')

###############################################################################
# figure 6 summarizing changes in neuron positions
# within FR and COV distributions

# dims of figs given in mm -> convert to inches
width = hel.mm2inch(180)
height = hel.mm2inch(160)

fig = plt.figure(figsize=[width, height])
gs_top = gridspec.GridSpec(1, 4, figure=fig, top=0.9, bottom=0.65, left=0.05,
                           right=0.97, wspace=0.05)
gs_fr = gridspec.GridSpec(2, 2, figure=fig, top=0.58, bottom=0.08, left=0.08,
                          right=0.47, hspace=0.5, wspace=0.45)
gs_cov = gridspec.GridSpec(2, 2, figure=fig, top=0.58, bottom=0.08, left=0.59,
                           right=0.97, hspace=0.5, wspace=0.45)

# r2g trial with considered periods # # # # # # # # # # # # # # # # # # # # # #
ax_r2g = plt.subplot(gs_top[0, :2])
txtshiftx = 0.7
txtshifty = 0.3
periody = 0.5
hel.plot_r2g(ax_r2g)
# adjust to the size of this particular figure
ax_r2g.xaxis.set_tick_params(width=2, direction='inout', length=20,
                             labelsize=fonts - 1, labelrotation=90, pad=3)
# shift the 'SR' tick label so that it does not clash with 'GO'
labels = ax_r2g.get_xticklabels()
sr = copy(labels[-2])  # label 'SR'
labels[-2] = ''
ax_r2g.set_xticklabels(labels)
ax_r2g.set_xticks([23], minor=True)
ax_r2g.set_xticklabels([sr.get_text()], minor=True)
ax_r2g.xaxis.set_tick_params(width=0, direction='inout', length=20,
                             labelsize=fonts - 1, labelrotation=90, pad=3,
                             which='minor')

# starting period
plt.plot([0, 4], [1.3, 1.3], color=coldict['S1'], linewidth=4,
         marker='|', markersize=15, markeredgewidth=3)
ax_r2g.text(1.1, 1.15 + txtshifty, 'S', color=coldict['S1'],
            fontsize=fonts)
plt.plot([0, 2], [periody, periody], color=coldict['S1'], linewidth=4,
         marker='|', markersize=15, markeredgewidth=3)
ax_r2g.text(0 - txtshiftx, periody + txtshifty, 'S1', color=coldict['S1'],
            fontsize=fonts)
plt.plot([2, 4], [periody, periody], color=coldict['S2'], linewidth=4,
         marker='|', markersize=15, markeredgewidth=3)
ax_r2g.text(2 + txtshiftx, periody + txtshifty, 'S2', color=coldict['S2'],
            fontsize=fonts)
# preparatory period
plt.plot([11, 15], [1.3, 1.3], color=coldict['P1'], linewidth=4,
         marker='|', markersize=15, markeredgewidth=3)
ax_r2g.text(11.1 + 1, 1.15 + txtshifty, 'P', color=coldict['P1'],
            fontsize=fonts)
plt.plot([11, 13], [periody, periody], color=coldict['P1'], linewidth=4,
         marker='|', markersize=15, markeredgewidth=3)
ax_r2g.text(11 - txtshiftx, periody + txtshifty, 'P1', color=coldict['P1'],
            fontsize=fonts)
plt.plot([13, 15], [periody, periody], color=coldict['P2'], linewidth=4,
         marker='|', markersize=15, markeredgewidth=3)
ax_r2g.text(13 + txtshiftx, periody + txtshifty, 'P2', color=coldict['P2'],
            fontsize=fonts)

# salt-and-pepper covariance plots for S1 & P1 in the last session # # # # # #
ax_salt = plt.subplot(gs_top[0, -2])
ax_pepper = plt.subplot(gs_top[0, -1])

# define axes limits in cov plots
covs2plot = np.array([Covs[a], Covs[b]]).flatten()
covs2plot = np.sort(np.abs(covs2plot))
# 97th percentile for histograms
vextreme = covs2plot[len(covs2plot) * 97 // 100]
# 90th percentile for sap plots
local_vextreme = covs2plot[len(covs2plot) * 90 // 100]

if sap_rates:
    print('Plotting salt-and-pepper of rates')
    rates2plot = np.array([Rates[a], Rates[b]]).flatten()
    rates2plot = np.sort(np.abs(rates2plot))
    local_vextreme_rates = rates2plot[len(rates2plot) * 99 // 100]

    # set some parameters for the salt-and-pepper plots of rates
    vmin = 0
    vmax = local_vextreme_rates
    cmap = 'Oranges'
    cbarlabel = 'rate'
    reference_neuron = None

else:
    # set some parameters for the salt-and-pepper plots of covariance
    vmin = -local_vextreme
    vmax = local_vextreme
    cmap = 'PiYG'
    cbarlabel = 'covariance'
    reference_neuron = ref_idx
    if ref_idx in eIds:
        ref_m = '^'
    elif ref_idx in iIds:
        ref_m = 'o'
    else:
        ref_m = 's'


for i, ax in zip([a, b], [ax_salt, ax_pepper]):
    to_plot = Covs[i]
    if sap_rates:
        to_plot = Rates[i]

    sc = salt_and_pepper.sap_plt(ax,
                                 to_plot,
                                 eIds,
                                 iIds,
                                 positions,
                                 reference_neuron=reference_neuron,
                                 plt_cb=False,
                                 vmin=vmin,
                                 vmax=vmax,
                                 # Define Plot-Appearance
                                 plt_SensID=False,
                                 plt_snswdth=False,
                                 ticksensor=False,
                                 plot_size=False,
                                 linewidth=0.5,
                                 markersize=49,
                                 min_msize=9,
                                 fontsize=fonts,
                                 cmap=cmap,
                                 )

    hel.labels(ax, title=periods[i], legend=False, fontsize=fonts, xlabel=' ',
               ylabel=' ')
    ax.axis('equal')  # to make the plotting area square
    ax.set_xticks([])
    ax.set_yticks([])
    ax.axis('equal')  # to make the plotting area square

# add colorbar by taking some space from the r2g axes
# create an axes on the right side of ax. The width of cax will be 5%
# of ax and the padding between cax and ax will be fixed at 0.6 inch.
divider = make_axes_locatable(ax_r2g)
cax = divider.append_axes("right", size="5%", pad=0.6)
cbar = plt.colorbar(mappable=sc[0], cax=cax)
# ^ min, max already defined during creation of sc
cbar.set_label(cbarlabel, fontsize=fonts, labelpad=-3)
cbar.ax.yaxis.set_label_position('left')
# show only most extreme ticks and zero
cbar.ax.yaxis.tick_left()
ticks = cbar.get_ticks()
new_ticks = [ticks[0], 0, ticks[-1]]
cbar.set_ticks(new_ticks)
if all([int(t) == t for t in new_ticks]):
    ticklabels = [int(t) for t in new_ticks]  # remove zeros after the dot
else:
    ticklabels = [float(t) for t in new_ticks]
cbar.ax.set_yticklabels(ticklabels)

# firing rates distributions, and dot plot # # # # # # # # # # # # # # # # # #
ax_frpdf = plt.subplot(gs_fr[0, 0])
ax_frdot = plt.subplot(gs_fr[0, 1])
ax_frcorr = plt.subplot(gs_fr[1, :])

limRate = [0, np.max(np.sort(Rates.ravel())[:-1])]  # skip the last (extreme)
bins = np.arange(0, np.max(Rates.flatten()), 2)
hel.distribution(ax_frpdf, Rates[a], bins=bins, color=coldict[namea],
                 label=namea, histtype='step')
hel.distribution(ax_frpdf, Rates[b], bins=bins, color=coldict[nameb],
                 label=nameb, histtype='step')
hel.labels(ax_frpdf, ylabel='pdf', xlabel='FR', fontsize=fonts)

cc = np.corrcoef(Rates[a], Rates[b])[0, 1]
ax_frdot.plot(Rates[a], Rates[b], marker='$.$', color='k', ms=1, linewidth=0)
ax_frdot.plot(limRate, limRate, color='grey')  # equiline
ax_frdot.text(limRate[0], limRate[-1] - 1, r'$\rho$=%.2f' % cc,
              ha='left', va='top')
# ^ alignment of initial point, not text
hel.labels(ax_frdot, fontsize=fonts, legend=False,
           xlabel=r'$\mathregular{{FR}}_\mathregular{{{}}}$'.format(namea),
           ylabel=r'$\mathregular{{FR}}_\mathregular{{{}}}$'.format(nameb))

# set the same ticks for all axes showing the same values:
ax_frdot.set_ylim(limRate)  # order of lines is crucial here!
ticks = ax_frdot.get_yticks()
ax_frdot.set_xticks(ticks)
ax_frpdf.set_xticks(ticks)
ax_frdot.set_xlim(limRate)
ax_frpdf.set_xlim(limRate)

# covariance distributions, and dot plot # # # # # # # # # # # # # # # # # # #
ax_covpdf = plt.subplot(gs_cov[0, 0])
ax_covdot = plt.subplot(gs_cov[0, 1])
ax_covcorr = plt.subplot(gs_cov[1, :])

bins = np.linspace(-vextreme, vextreme, 50)
hel.distribution(ax_covpdf, Covs[a], bins=bins, color=coldict[namea],
                 label=namea, histtype='step')
hel.distribution(ax_covpdf, Covs[b], bins=bins, color=coldict[nameb],
                 label=nameb, histtype='step')
hel.labels(ax_covpdf, ylabel='pdf', xlabel='COV', fontsize=fonts, legend=False)

cc = np.corrcoef(Covs[a].flatten(), Covs[b].flatten())[0, 1]
step = 4  # to subsample covs for the visualization
ax_covdot.plot(Covs[a].flatten()[::step], Covs[b].flatten()[::step], color='k',
               marker=',', ms=0.5, linewidth=0)
limCov = [np.min(Covs.ravel()), np.max(Covs.ravel())]
ax_covdot.plot(limCov, limCov, color='grey')  # equiline
# ax_covdot.text(limCov[0], limCov[1], r'$\rho$=%.2f'%cc, ha='left', va='top')
ax_covdot.text(bins[0], bins[-2], r'$\rho$=%.2f' % cc, ha='left', va='top')
# ^ alignment of initial point, not text
hel.labels(ax_covdot, legend=False, fontsize=fonts,
           xlabel=r'$\mathregular{{COV}}_\mathregular{{{}}}$'.format(namea),
           ylabel=r'$\mathregular{{COV}}_\mathregular{{{}}}$'.format(nameb))

# set the same ticks for all axes showing the same values:
ax_covdot.set_ylim([bins[0], bins[-1]])  # order of lines is crucial here!
ticks = ax_covdot.get_yticks()
ax_covdot.set_xticks(ticks)
ax_covpdf.set_xticks(ticks)
ax_covdot.set_xlim([bins[0], bins[-1]])
ax_covpdf.set_xlim([bins[0], bins[-1]])

# some label pad adjustments # # # # # # # # # # # # # # # # # # # # # # # #
for ax in [ax_frpdf, ax_frdot, ax_covpdf, ax_covdot]:
    ax.set_xlabel(ax.get_xlabel(), labelpad=0)
    ax.set_ylabel(ax.get_ylabel(), labelpad=3)
ax_frdot.set_ylabel(ax_frdot.get_ylabel(), labelpad=0)
ax_covdot.set_ylabel(ax_covdot.get_ylabel(), labelpad=-3)

# FR and COV correlations summary # # # # # # # # # # # # # # # # # # # # # # #
cwith = 'grey'
cbet = 'k'
propswith = {'color': cwith}
propsbet = {'color': cbet}
props = {'color': [to_rgba(cwith, alpha=0.0), to_rgba(cbet, alpha=0.0)]}
for ax, CC, name in zip([ax_frcorr, ax_covcorr], [ccRates, ccCovs],
                        ['rate', 'covariance']):
    within = np.concatenate((CC[:, 0, 1], CC[:, 2, 3])).flatten()
    between = np.concatenate((CC[:, 0, 2], CC[:, 0, 3], CC[:, 1, 2],
                              CC[:, 1, 3])).flatten()

    # test for significant difference
    result = hel.compare2samples(within, between)
    # 'alternative' param -> not used in current implementation
    print(result, '\n')
    print('t-test:', sst.ttest_ind(within, between, equal_var=True))
    # mean difference:
    m = (np.mean(within) - np.mean(between))
    print(name, 'mean difference:', m)
    # degrees of freedom
    df_w = len(within) - 1
    df_b = len(between) - 1
    df = df_w + df_b
    # standard error (pooled standard deviation)
    se = np.sqrt((df_w * np.var(within, ddof=1)
                  + df_b * np.var(between, ddof=1)) / df)
    # confidence intervals
    ci = sst.t.ppf([0.025, 0.975], df, loc=m, scale=se)
    print(name, 'confidence intervals:', ci, '\n')

    for i in range(Nsess):
        sesswith = [CC[i, 0, 1], CC[i, 2, 3]]
        sessbet = [CC[i, 0, 2], CC[i, 0, 3], CC[i, 1, 2], CC[i, 1, 3]]

        ax.plot(np.ones(len(sesswith)) * i, sesswith, cwith, marker='o', lw=0,
                markerfacecolor='None', label='within')
        ax.plot(np.ones(len(sessbet)) * i, sessbet, cbet, marker='o', lw=0,
                markerfacecolor='None', label='between')

    ax.boxplot(within, notch=True, sym='', positions=[Nsess], widths=0.75,
               boxprops=propswith, whiskerprops=propswith,
               capprops=propswith, medianprops=propswith)
    ax.boxplot(between, notch=True, sym='', positions=[Nsess + 1], widths=0.75,
               boxprops=propsbet, whiskerprops=propsbet,
               capprops=propsbet, medianprops=propsbet)
    ax.vlines(Nsess - 0.5, 0, 1.1, linestyle='--', color='k')

    ax.set_xlim([-0.5, Nsess + 1.5])

    xticks = list(range(Nsess))
    xticks.append(Nsess + 0.5)
    xticklabels = [str(i + 1) for i in range(Nsess)]
    xticklabels.append('all')
    ax.set_xticks(xticks)
    ax.set_xticklabels(xticklabels, fontsize=fonts)
    if name == 'rate':
        hel.labels(ax, xlabel='session', ylabel=name + ' correlations',
                   legend=False, fontsize=fonts)
        handles, labels = ax.get_legend_handles_labels()
        ax.legend(handles=handles[:2])
    else:
        hel.labels(ax, xlabel='session', ylabel=name + '\ncorrelations',
                   legend=False, fontsize=fonts)
# set ylim of both last axes to the one derived from covariance values:
ax_frcorr.set_ylim([min(CC[CC > 0].flatten()) - 0.05, 1.05])
ax_covcorr.set_ylim([min(CC[CC > 0].flatten()) - 0.05, 1.05])

# add letters to name panels # # # # # # # # # # # # # # # # # # # # # # # # #
axs = [ax_frcorr, ax_covcorr,
       ax_frcorr, ax_frcorr, ax_covcorr, ax_covcorr,
       ax_frcorr, ax_covcorr]
xs = [-0.18, -0.42,
      -0.18, 0.45, -0.2, 0.45,
      -0.18, -0.2]
ys = [4.05, 4.05,
      2.5, 2.5, 2.5, 2.5,
      1.05, 1.05]
# letters = ['a', 'b', 'c1', 'c2', 'd1', 'd2', 'e', 'f']
letters = ['A', 'B', 'C1', 'C2', 'D1', 'D2', 'E', 'F']
for n, ax in enumerate(axs):
    ax.text(xs[n], ys[n], letters[n], transform=ax.transAxes,
            size=fonts + 1, weight='bold')

if not ifSave:
    plt.show()
# saving # # # # # # # # # # # # # # # # # # # # # # # # # # # # # # # # # # #
namef = 'plots/fig6_' + sessionName
if sap_rates:
    namef = 'plots/fig6_rates_' + sessionName
hel.savef(fig, namef, formats, ifSave, dpi=dpi)
